# Supplementary material for: Experimental moose reduction lowers wolf density and stops decline of endangered caribou
Source: PeerJ. 2017 Aug 29;5:e3736. doi: 10.7717/peerj.3736 (PMC5580390; doi:10.7717/peerj.3736)
Supplement: Supplemental Information 2 [file peerj-05-3736-s002.csv]

MOOSE_ID	Sex	AGE	SUBPOPULATION	DATE.ENTERED	DATE.EXIT	start	end	DEATH..0.OR.1.	comm
159	F	AD	Columbia	06-Mar-04	13-Dec-04	38052	38334	1	Dead
166	F	AD	Columbia	07-Mar-04	03-Aug-11	38053	40758	0	Off-Air
167	F	AD	Columbia	07-Mar-04	06-May-04	38053	38113	0	Dropped/Recovered
168	F	AD	Columbia	07-Mar-04	20-Mar-06	38053	38796	1	Dead
169	M	AD	Columbia	07-Mar-04	03-Aug-11	38053	40758	0	Off-Air
170	F	AD	Columbia	07-Mar-04	20-Oct-04	38053	38280	1	Dead
171	F	AD	Columbia	07-Mar-04	01-Apr-04	38053	38078	1	Dead
172	M	AD	Columbia	07-Mar-04	06-Apr-05	38053	38448	0	Dropped/Recovered
173	M	AD	Columbia	07-Mar-04	12-Oct-05	38053	38637	1	Dead
174	M	AD	Columbia	07-Mar-04	15-Oct-08	38053	39736	1	Dead
175	F	AD	Columbia	07-Mar-04	07-Jul-06	38053	38905	0	Dropped/Recovered
178	F	AD	Columbia	08-Mar-04	06-May-04	38054	38113	0	Off-Air
179	F	AD	Columbia	08-Mar-04	13-Jul-04	38054	38181	0	Dropped/Recovered
180	F	AD	Columbia	08-Mar-04	02-Jan-05	38054	38354	1	Dead
181	F	AD	Columbia	08-Mar-04	03-May-05	38054	38475	0	Off-Air
182	F	AD	Columbia	08-Mar-04	29-Jul-04	38054	38197	0	Dropped/Recovered
203	F		Headwaters	17-Feb-05	23-Jan-09	38400	39836	0	Off-Air
204	F		Headwaters	17-Feb-05	23-Jan-09	38400	39836	0	Off-Air
205	F		Headwaters	17-Feb-05	23-Jan-09	38400	39836	0	Off-Air
206	F		Headwaters	17-Feb-05	04-Sep-07	38400	39329	0	Dropped/Not recovered
207	F		Headwaters	21-Feb-05	04-Sep-07	38404	39329	1	Dead
208	F		Headwaters	21-Feb-05	13-Sep-08	38404	39704	0	Dropped/Not recovered
209	F	AD-mid	Columbia	08-Mar-05	01-Dec-06	38419	39052	0	Dropped/Recovered
210	F	AD	Columbia	08-Mar-05	11-Nov-05	38419	38667	1	Dead
218	F	AD	Columbia	10-Mar-05	10-May-06	38421	38847	0	Dropped/Recovered
221	F	AD-mid	Columbia	11-Mar-05	05-Sep-06	38422	38965	0	Dropped/Recovered
222	F	AD-mid	Columbia	11-Mar-05	19-Mar-08	38422	39526	0	Dropped/Recovered
226	F	AD-mid	Columbia	13-Mar-05	01-Dec-06	38424	39052	0	Off-Air
227	F	AD	Columbia	13-Mar-05	01-Sep-06	38424	38961	0	Dropped/Recovered
228	M	AD	Columbia	13-Mar-05	05-Sep-06	38424	38965	0	Dropped/Recovered
231	F	AD	Headwaters	17-Mar-05	17-Feb-08	38428	39495	1	Dead
232	F		Headwaters	17-Mar-05	14-Jun-06	38428	38882	0	Off-Air
233	F		Headwaters	21-Mar-05	26-Feb-09	38432	39870	0	Off-Air
249	F	AD	Columbia	15-Mar-06	14-Nov-07	38791	39400	0	Dropped/Recovered
250	F	AD	Columbia	15-Mar-06	18-Apr-07	38791	39190	0	Off-Air
251	F	AD	Columbia	15-Mar-06	26-Jul-07	38791	39289	0	Dropped/Recovered
255	F	AD	Headwaters	16-Mar-06	03-Apr-06	38792	38810	0	Dropped/Recovered
273	M	AD-old	Columbia	26-Mar-07	25-Mar-08	39167	39532	0	Dropped/Recovered
274	F	AD-mid	Columbia	26-Mar-07	15-Jul-07	39167	39278	1	Dead
275	F	AD-mid	Columbia	26-Mar-07	25-Mar-08	39167	39532	0	Dropped/Recovered
276	M	AD-old	Columbia	26-Mar-07	25-Mar-08	39167	39532	0	Dropped/Recovered
277	M	AD-mid	Columbia	26-Mar-07	14-May-07	39167	39216	1	Dead
278	F	AD-mid	Columbia	26-Mar-07	20-Jan-08	39167	39467	0	Off-Air
279	F	AD-young	Headwaters	27-Mar-07	14-May-07	39168	39216	1	Dead
280	F	AD-mid	Headwaters	27-Mar-07	15-Jan-08	39168	39462	0	Dropped/Recovered
281	M	AD-mid	Headwaters	27-Mar-07	15-Sep-07	39168	39340	1	Dead
309	F	AD	Columbia	03-Apr-08	21-Jan-09	39541	39834	0	Dropped/Not recovered
310	M	AD-young	Columbia	03-Apr-08	21-Jan-09	39541	39834	1	Dead
311	F	AD-mid	Columbia	03-Apr-08	21-Jan-09	39541	39834	0	Dropped/Not recovered
312	F	AD	Columbia	03-Apr-08	23-Sep-09	39541	40079	0	Dropped/Not recovered
313	F	AD-mid	Columbia	03-Apr-08	23-Sep-09	39541	40079	0	Dropped/Not recovered
322	F	AD-young	Columbia	06-Jan-09	09-Feb-10	39819	40218	1	Dead
323	F	AD-mid	Columbia	06-Jan-09	06-Jan-09	39819	39819	0	Off-Air
324	F	AD-mid	Columbia	06-Jan-09	01-Dec-09	39819	40148	0	Off-Air
325	F		Columbia	07-Jan-09	10-Mar-10	39820	40247	1	Dead
326	M	AD-old	Columbia	07-Jan-09	25-Jan-11	39820	40568	1	Dead
327	F	AD-young	Columbia	07-Jan-09	03-Aug-11	39820	40758	0	Off-Air
328	F	AD-mid	Columbia	07-Jan-09	03-Aug-11	39820	40758	0	Off-Air
329	M	AD-mid	Columbia	07-Jan-09	03-Aug-11	39820	40758	1	Dead
330	F	AD	Columbia	08-Jan-09	08-Jan-09	39821	39821	0	Off-Air
331	F	AD-mid	Columbia	08-Jan-09	14-Apr-10	39821	40282	1	Dead
332	F		Columbia	08-Jan-09	20-Feb-09	39821	39864	0	Dropped/Not recovered
333	F	AD-mid	Columbia	08-Jan-09	20-Feb-09	39821	39864	1	Dead
334	F	AD-mid	Columbia	08-Jan-09	03-Aug-11	39821	40758	0	Off-Air
335	F	AD-mid	Columbia	09-Jan-09	09-Jan-09	39822	39822	0	Off-Air
336	F	AD-mid	Columbia	09-Jan-09	29-Mar-11	39822	40631	0	Off-Air
337	F	AD-mid	Columbia	09-Jan-09	03-Aug-11	39822	40758	0	Off-Air
373	F	AD-MID	Columbia	23-Mar-14	21-Feb-17	41721	42787	0	Alive
374	F	AD-MID	Columbia	23-Mar-14	21-Feb-17	41721	42787	0	Alive
375	F	AD-MID	Columbia	23-Mar-14	19-Oct-14	41721	41931	1	Dead
376	F	AD-MID	Columbia	23-Mar-14	11-May-15	41721	42135	1	Dead
377	F	AD-MID	Columbia	23-Mar-14	21-Feb-17	41721	42787	0	Alive
378	F	AD-MID	Columbia	23-Mar-14	21-Feb-17	41721	42787	0	Alive
379	F	AD-MID	Columbia	23-Mar-14	21-Feb-17	41721	42787	0	Alive
380	F	AD-MID	Columbia	23-Mar-14	21-Feb-17	41721	42787	0	Alive
381	F	AD-MID	Columbia	23-Mar-14	16-Oct-15	41721	42293	1	Dead
382	F	AD-MID	Columbia	23-Mar-14	21-Feb-17	41721	42787	0	Alive
383	F	AD-MID	Columbia	01-Mar-15	21-Feb-17	42064	42787	0	Alive
384	F	AD-MID	Columbia	01-Mar-15	09-Nov-15	42064	42317	1	Dead
385	F	AD-MID	Columbia	01-Mar-15	21-Feb-17	42064	42787	0	Alive
386	F	AD-MID	Columbia	01-Mar-15	14-Nov-15	42064	42322	1	Dead
387	F	AD-MID	Columbia	01-Mar-15	21-Feb-17	42064	42787	0	Alive
388	F	AD-MID	Columbia	01-Mar-15	21-Feb-17	42064	42787	0	Alive
389	F	AD-MID	Columbia	01-Mar-15	21-Feb-17	42064	42787	0	Alive
390	F	AD-MID	Columbia	01-Mar-15	21-Feb-17	42064	42787	0	Alive
391	F	AD-MID	Columbia	25-Mar-16	21-Feb-17	42454	42787	0	Alive
392	F	AD-MID	Columbia	25-Mar-16	21-Feb-17	42454	42787	0	Alive
