# Supplementary material for: Experimental moose reduction lowers wolf density and stops decline of endangered caribou
Source: PeerJ. 2017 Aug 29;5:e3736. doi: 10.7717/peerj.3736 (PMC5580390; doi:10.7717/peerj.3736)
Supplement: Supplemental Information 4 [file peerj-05-3736-s004.csv]

CARIBOU_ID	SEX	AGE	SUBPOPULATION	DATE ENTERED	DATE EXIT	start	end	DEATH (0 OR 1)	Comment about major monitoring gaps, if animals should be cencored within this interval
21	F		ColNorth	04-Mar-92	22-Aug-97	33667	35664	Inactive
22	F		ColNorth	04-Mar-92	08-Jan-93	33667	33977	Dead
23	F		ColNorth	04-Mar-92	10-Aug-95	33667	34921	Dead
26	F		ColNorth	11-Mar-93	10-Aug-94	34039	34556	Dead
27	M		ColNorth	11-Mar-93	06-Jul-97	34039	35617	Dead
28	F		ColNorth	11-Mar-93	04-Jul-98	34039	35980	Dead
29	F		ColNorth	11-Mar-93	23-May-99	34039	36303	Inactive
30	F		ColNorth	11-Mar-93	03-Jun-99	34039	36314	Inactive
31	F		ColNorth	11-Mar-93	23-May-99	34039	36303	Inactive
32	M		ColNorth	11-Mar-93	02-Sep-96	34039	35310	Inactive
33	F		ColNorth	11-Mar-93	12-Feb-94	34039	34377	Dead
34	M		ColNorth	11-Mar-93	17-Dec-98	34039	36146	Inactive
35	F		ColNorth	11-Mar-93	24-Nov-94	34039	34662	Dead
36	F		ColNorth	11-Mar-93	01-May-95	34039	34820	Inactive
42	F		ColNorth	16-Mar-95	30-Dec-95	34774	35063	Dead
43	F		ColNorth	16-Mar-95	19-Sep-97	34774	35692	Dead
44	F		ColNorth	16-Mar-95	25-Apr-96	34774	35180	Dead
45	F		ColNorth	16-Mar-95	19-Feb-96	34774	35114	Dead
46	F		ColNorth	03-Mar-96	07-Jul-96	35127	35253	Dead
47	F		ColNorth	03-Mar-96	09-May-98	35127	35924	Dead
48	F		ColNorth	07-Mar-97	03-Jun-99	35496	36314	Inactive
50	M		ColNorth	07-Mar-97	03-Jun-99	35496	36314	Inactive
51	F		ColNorth	07-Mar-97	12-Oct-00	35496	36811	Dropped
52	F		ColNorth	07-Mar-97	20-Jan-00	35496	36545	Dropped/dead not recovered
53	F		ColNorth	07-Mar-97	19-Oct-00	35496	36818	Dropped/dead not recovered
54	F		ColNorth	07-Mar-97	10-Aug-97	35496	35652	Dead
55	F		ColNorth	07-Mar-97	23-May-99	35496	36303	Inactive
57	F		ColNorth	07-Mar-97	15-Jan-03	35496	37636	Dead
58	f		ColNorth	11-Mar-98	04-Jan-99	35865	36164	Dead
59	F		ColNorth	29-Mar-98	01-Dec-00	35883	36861	Dead
60	F		ColNorth	29-Mar-98	09-Aug-99	35883	36381	Dead
61	F		ColNorth	29-Mar-98	07-Sep-04	35883	38237	Dead
62	F		ColNorth	29-Mar-98	15-Aug-99	35883	36387	Dead
63	F		ColNorth	20-Mar-98	17-Dec-98	35874	36146	Inactive
64	F		ColNorth	21-Apr-99	08-May-97	36271	35558	Recollared
65	F		ColNorth	21-Apr-99	03-Dec-99	36271	36497	Inactive
72	F		ColNorth	16-Mar-02	09-Dec-02	37331	37599	Dead
77	F		ColNorth	12-Apr-03	14-Feb-12	37723	40953	Active
78	F		ColNorth	12-Apr-03	14-Apr-10	37723	40282	Active
80	F		ColNorth	10-Apr-03	24-Aug-06	37721	38953	Dropped
81	F		ColNorth	06-Mar-04	19-Apr-09	38052	39922	Dead
82	F		ColNorth	06-Mar-04	12-Jul-04	38052	38180	Dead
83	F	C	ColNorth	06-Mar-04	08-May-05	38052	38480	Dead
113	F		ColNorth	11-Mar-97	01-Apr-98	35500	35886	Dead
114	F		ColNorth	11-Mar-97	11-Mar-97	35500	35500	Off-air
119	F		ColNorth	20-Mar-98	24-Jun-98	35874	35970	Dead
120	F		ColNorth	20-Mar-98	27-Jul-07	35874	39290	Dropped
124	F		ColNorth	31-Mar-99	10-Sep-07	36250	39335	Dead
129	F		ColNorth	31-Mar-00	19-Feb-01	36616	36941	Dead
131	M		ColNorth	27-Mar-01	15-Jun-03	36977	37787	Dead
134	F		ColNorth	30-Mar-01	10-May-06	36980	38847	Dropped
135	M		ColNorth	30-Mar-01	06-Sep-05	36980	38601	dropped
138	F		ColNorth	16-Mar-02	03-Apr-06	37331	38810	Dropped
139	F		ColNorth	16-Mar-02	20-Oct-05	37331	38645	Dead
147	F		ColNorth	29-Mar-02	18-Apr-02	37344	37364	Dead
148	F	C	ColNorth	10-Mar-03	10-Dec-03	37690	37965	Dropped
149	F	C	ColNorth	10-Mar-03	06-Nov-03	37690	37931	Dropped
152	F	C	ColNorth	10-Apr-03	17-Jun-03	37721	37789	Dropped
153	F	C	ColNorth	10-Apr-03	10-Aug-04	37721	38209	Off-air
154	M	C	ColNorth	10-Apr-03	29-Jul-03	37721	37831	Dropped
164	F		ColNorth	12-Apr-03	26-Oct-03	37723	37920	Dead
176	M		ColNorth	13-Mar-05	12-May-08	38424	39580	Dropped
178	F	C	ColNorth	09-Mar-05	23-Nov-07	38420	39409	Dead
179	F		ColNorth	10-Mar-05	14-Nov-07	38421	39400	Dead
181	F	C	ColNorth	09-Mar-05	19-Nov-08	38420	39771	Off-air
193	M	C	ColNorth	28-Mar-07	14-May-08	39169	39582	Off-air
194	M	C	ColNorth	28-Mar-07	19-Nov-08	39169	39771	Dropped
91	F		WellsGrey	27-Aug-96	15-Aug-00	35304	36753	Recollared
104	F		WellsGrey	27-Aug-96	17-Apr-02	35304	37363	Dropped
105	F		WellsGrey	27-Aug-96	28-Jul-01	35304	37100	Dead
111	F		WellsGrey	27-Aug-96	29-Jan-97	35304	35459	Dead
87	F		WellsGrey	26-Sep-96	04-Jul-04	35334	38172	Dead
88	F		WellsGrey	04-Mar-97	23-Jul-04	35493	38191	Off-air
100	F		WellsGrey	04-Mar-97	11-Nov-02	35493	37571	Dead
103	F		WellsGrey	04-Mar-97	20-May-04	35493	38127	Dead
110	F		WellsGrey	04-Mar-97	04-Feb-01	35493	36926	Dead
93	F		WellsGrey	01-Apr-97	26-Aug-97	35521	35668	Dead
94	M		WellsGrey	01-Apr-97	21-Sep-99	35521	36424	Dead
98	F		WellsGrey	01-Apr-97	16-Dec-98	35521	36145	Dead
101	F		WellsGrey	01-Apr-97	22-Aug-03	35521	37855	Dead
102	F		WellsGrey	01-Apr-97	27-Feb-99	35521	36218	Dead
108	F		WellsGrey	01-Apr-97	30-Sep-98	35521	36068	Off-air
107	F		WellsGrey	02-Apr-97	11-Aug-97	35522	35653	Off-air
109	M		WellsGrey	02-Apr-97	09-Feb-98	35522	35835	Dead
99	F		WellsGrey	07-May-97	15-Sep-00	35557	36784	Off-air
90	F		WellsGrey	08-May-97	02-Jun-01	35558	37044	Dead
96	F		WellsGrey	08-May-97	05-Feb-00	35558	36561	Off-air
92	F		WellsGrey	09-May-97	06-Sep-05	35559	38601	Off-air
97	F		WellsGrey	09-May-97	13-Feb-01	35559	36935	Off-air
89	F		WellsGrey	05-Aug-97	27-Jan-05	35647	38379	Dead
95	F		WellsGrey	05-Aug-97	05-Oct-00	35647	36804	Dead
106	F		WellsGrey	05-Aug-97	03-Jul-01	35647	37075	Dead
121	F		WellsGrey	09-Apr-98	08-Jul-98	35894	35984	Off-air
122	F		WellsGrey	09-Apr-98	06-Nov-98	35894	36105	Dead
125	F		WellsGrey	31-Mar-99	05-May-07	36250	39207	Dead
130	F		WellsGrey	06-Mar-01	09-Feb-02	36956	37296	Removed
140	F		WellsGrey	17-Mar-02	09-May-02	37332	37385	Dropped
141	F		WellsGrey	17-Mar-02	03-Jan-03	37332	37624	Dead
144	F		WellsGrey	29-Mar-02	14-Jun-03	37344	37786	Removed
146	F		WellsGrey	29-Mar-02	27-Jun-03	37344	37799	Dropped
157	F		WellsGrey	10-Apr-03	11-Dec-03	37721	37966	Dead
158	F		WellsGrey	10-Apr-03	16-Jul-08	37721	39645	Dropped
159	F	C	WellsGrey	10-Apr-03	23-Mar-04	37721	38069	Dropped
160	F		WellsGrey	10-Apr-03	15-Jan-08	37721	39462	Dead
161		C	WellsGrey	10-Apr-03	04-Oct-03	37721	37898	Dropped/dead not recovered
166	F		WellsGrey	06-Mar-04	16-Jul-08	38052	39645	Dead
167	M	C	WellsGrey	06-Mar-04	03-Jan-05	38052	38355	Dropped
168	F		WellsGrey	10-Mar-04	10-Aug-10	38056	40400	Dropped
169	M	C	WellsGrey	10-Mar-04	18-Oct-05	38056	38643	Dropped
170	F	C	WellsGrey	10-Mar-04	27-Oct-07	38056	39382	Off-air
171	M		WellsGrey	10-Mar-04	15-May-08	38056	39583	Dead
172	M	C	WellsGrey	10-Mar-04	12-Mar-05	38056	38423	Dropped
173	F		WellsGrey	10-Mar-04	06-Feb-05	38056	38389	Dead
174	F	C	WellsGrey	10-Mar-04	18-Aug-06	38056	38947	Dropped
182	F	C	WellsGrey	09-Mar-05	27-Oct-07	38420	39382	Off-air
183	F		WellsGrey	09-Mar-05	11-Dec-05	38420	38697	Dead
188	F		WellsGrey	27-Mar-07	15-Jan-08	39168	39462	Off-air
189	F		WellsGrey	27-Mar-07	14-Aug-07	39168	39308	Dead
191	M	C	WellsGrey	27-Mar-07	23-Jan-09	39168	39836	Off-air
