# Supplementary material for: Experimental moose reduction lowers wolf density and stops decline of endangered caribou
Source: PeerJ. 2017 Aug 29;5:e3736. doi: 10.7717/peerj.3736 (PMC5580390; doi:10.7717/peerj.3736)
Supplement: Supplemental Information 5 [file peerj-05-3736-s005.csv]

	Year	variable	value	plus	minus
1	1990	a) Moose abundance	NA
2	1991	a) Moose abundance	NA
3	1992	a) Moose abundance	NA
4	1993	a) Moose abundance	NA
5	1994	a) Moose abundance	646.9736842
6	1995	a) Moose abundance	865.4907975
7	1996	a) Moose abundance	NA
8	1997	a) Moose abundance	NA
9	1998	a) Moose abundance	NA
10	1999	a) Moose abundance	NA
11	2000	a) Moose abundance	NA
12	2001	a) Moose abundance	NA
13	2002	a) Moose abundance	NA
14	2003	a) Moose abundance	1650	415	415
15	2004	a) Moose abundance	1632.445727	355.7700405	292.3493152
16	2005	a) Moose abundance	1222.988597	279.1795052	238.2642439
17	2006	a) Moose abundance	1122.869587	355.6044667	320.3371778
18	2007	a) Moose abundance	740.2301645	369.9905092	291.6768191
19	2008	a) Moose abundance	681.7561081	242.1484472	240.4004289
20	2009	a) Moose abundance	448.6972023	135.5747463	134.6037705
21	2010	a) Moose abundance	709.3677786	332.2843953	259.8452631
22	2011	a) Moose abundance	483.7706174	192.4175176	163.6955886
23	2012	a) Moose abundance	466.3151385	287.9705758	229.5245318
24	2013	a) Moose abundance	605.7110522	253.7687684	209.2248254
25	2014	a) Moose abundance	286	65	65
26	1990	b) Wolf abundance	NA
27	1991	b) Wolf abundance	NA
28	1992	b) Wolf abundance	NA
29	1993	b) Wolf abundance	NA
30	1994	b) Wolf abundance	NA
31	1995	b) Wolf abundance	NA
32	1996	b) Wolf abundance	NA
33	1997	b) Wolf abundance	NA
34	1998	b) Wolf abundance	NA
35	1999	b) Wolf abundance	NA
36	2000	b) Wolf abundance	NA
37	2001	b) Wolf abundance	NA
38	2002	b) Wolf abundance	NA
39	2003	b) Wolf abundance	NA
40	2004	b) Wolf abundance	NA
41	2005	b) Wolf abundance	NA
42	2006	b) Wolf abundance	NA
43	2007	b) Wolf abundance	25	0	7
44	2008	b) Wolf abundance	21	0	4
45	2009	b) Wolf abundance	13	0	7
46	2010	b) Wolf abundance	15	0	4
47	2011	b) Wolf abundance	12	0	6
48	2012	b) Wolf abundance	16	0	9
49	2013	b) Wolf abundance	NA
50	2014	b) Wolf abundance	13	0	4
51	1990	c) Caribou abundance: Columbia North	NA
52	1991	c) Caribou abundance: Columbia North	NA
53	1992	c) Caribou abundance: Columbia North	NA
54	1993	c) Caribou abundance: Columbia North	NA
55	1994	c) Caribou abundance: Columbia North	206	0	23
56	1995	c) Caribou abundance: Columbia North	NA
57	1996	c) Caribou abundance: Columbia North	167	0	21
58	1997	c) Caribou abundance: Columbia North	210	0	70
59	1998	c) Caribou abundance: Columbia North	NA
60	1999	c) Caribou abundance: Columbia North	NA
61	2000	c) Caribou abundance: Columbia North	NA
62	2001	c) Caribou abundance: Columbia North	NA
63	2002	c) Caribou abundance: Columbia North	145	0	30
64	2003	c) Caribou abundance: Columbia North	NA
65	2004	c) Caribou abundance: Columbia North	129	0	14
66	2005	c) Caribou abundance: Columbia North	NA
67	2006	c) Caribou abundance: Columbia North	138	11	43
68	2007	c) Caribou abundance: Columbia North	NA
69	2008	c) Caribou abundance: Columbia North	166	24	34
70	2009	c) Caribou abundance: Columbia North	NA
71	2010	c) Caribou abundance: Columbia North	NA
72	2011	c) Caribou abundance: Columbia North	123
72	2012	c) Caribou abundance: Columbia North	NA
73	2013	c) Caribou abundance: Columbia North	154
74	2014	c) Caribou abundance: Columbia North
75	1990	d) Caribou abundance: Columbia South	NA
76	1991	d) Caribou abundance: Columbia South	NA
77	1992	d) Caribou abundance: Columbia South	NA
78	1993	d) Caribou abundance: Columbia South	NA
79	1994	d) Caribou abundance: Columbia South	114	8	28
80	1995	d) Caribou abundance: Columbia South	NA
81	1996	d) Caribou abundance: Columbia South	103	9	9
82	1997	d) Caribou abundance: Columbia South	93	0	14
83	1998	d) Caribou abundance: Columbia South	NA
84	1999	d) Caribou abundance: Columbia South	NA
85	2000	d) Caribou abundance: Columbia South	NA
86	2001	d) Caribou abundance: Columbia South	NA
87	2002	d) Caribou abundance: Columbia South	34
88	2003	d) Caribou abundance: Columbia South	NA
89	2004	d) Caribou abundance: Columbia South	40
90	2005	d) Caribou abundance: Columbia South	NA
91	2006	d) Caribou abundance: Columbia South	29
92	2007	d) Caribou abundance: Columbia South	NA
93	2008	d) Caribou abundance: Columbia South	20
94	2009	d) Caribou abundance: Columbia South	14
95	2010	d) Caribou abundance: Columbia South	10
96	2011	d) Caribou abundance: Columbia South	7
97	2012	d) Caribou abundance: Columbia South	NA
98	2013	d) Caribou abundance: Columbia South	6
99	1990	e) Caribou abundance: Frisby	NA
100	1991	e) Caribou abundance: Frisby	NA
101	1992	e) Caribou abundance: Frisby	NA
102	1993	e) Caribou abundance: Frisby	NA
103	1994	e) Caribou abundance: Frisby	36
104	1995	e) Caribou abundance: Frisby	NA
105	1996	e) Caribou abundance: Frisby	20
106	1997	e) Caribou abundance: Frisby	35
107	1998	e) Caribou abundance: Frisby	NA
108	1999	e) Caribou abundance: Frisby	NA
109	2000	e) Caribou abundance: Frisby	NA
110	2001	e) Caribou abundance: Frisby	NA
111	2002	e) Caribou abundance: Frisby	20
112	2003	e) Caribou abundance: Frisby	NA
113	2004	e) Caribou abundance: Frisby	16
114	2005	e) Caribou abundance: Frisby	NA
115	2006	e) Caribou abundance: Frisby	16
116	2007	e) Caribou abundance: Frisby	NA
117	2008	e) Caribou abundance: Frisby	12
118	2009	e) Caribou abundance: Frisby	NA
119	2010	e) Caribou abundance: Frisby	NA
120	2011	e) Caribou abundance: Frisby	10
121	2012	e) Caribou abundance: Frisby	NA
122	2013	e) Caribou abundance: Frisby	11
123	1988	f) Caribou abundance: Wells Gray	173
124	1995	f) Caribou abundance: Wells Gray	286
125	1998	f) Caribou abundance: Wells Gray	153
126	1999	f) Caribou abundance: Wells Gray	125
127	2002	f) Caribou abundance: Wells Gray	123
128	2004	f) Caribou abundance: Wells Gray	144
129	2006	f) Caribou abundance: Wells Gray	188
130	2008	f) Caribou abundance: Wells Gray	150
131	2011	f) Caribou abundance: Wells Gray	164
132	2013	f) Caribou abundance: Wells Gray	109
133	1990	g) Caribou abundance: Groundhog	85
134	1995	g) Caribou abundance: Groundhog	37
135	1998	g) Caribou abundance: Groundhog	13
136	1999	g) Caribou abundance: Groundhog	24
137	2002	g) Caribou abundance: Groundhog	15
138	2003	g) Caribou abundance: Groundhog	18
139	2004	g) Caribou abundance: Groundhog	16
140	2006	g) Caribou abundance: Groundhog	23
141	2008	g) Caribou abundance: Groundhog	23
142	2011	g) Caribou abundance: Groundhog	11
143	2013	g) Caribou abundance: Groundhog	12
