# Supplementary material for: Experimental moose reduction lowers wolf density and stops decline of endangered caribou
Source: PeerJ. 2017 Aug 29;5:e3736. doi: 10.7717/peerj.3736 (PMC5580390; doi:10.7717/peerj.3736)
Supplement: Supplemental Information 7 — For Figure 5. [file peerj-05-3736-s007.csv]

Year	Subpopulation	Unit	R	Popsize
1988	Wells Gray South	B) Reference	15.60693642	173
1989	Wells Gray South	B) Reference
1990	Wells Gray South	B) Reference
1991	Wells Gray South	B) Reference
1992	Wells Gray South	B) Reference
1993	Wells Gray South	B) Reference
1994	Wells Gray South	B) Reference
1995	Wells Gray South	B) Reference	19.93006993	286
1996	Wells Gray South	B) Reference
1997	Wells Gray South	B) Reference
1998	Wells Gray South	B) Reference	11.76470588	153
1999	Wells Gray South	B) Reference	16.8	125
2000	Wells Gray South	B) Reference
2001	Wells Gray South	B) Reference
2002	Wells Gray South	B) Reference	9.756097561	123
2003	Wells Gray South	B) Reference
2004	Wells Gray South	B) Reference	18.05555556	144
2005	Wells Gray South	B) Reference
2006	Wells Gray South	B) Reference	19.68085106	188
2007	Wells Gray South	B) Reference
2008	Wells Gray South	B) Reference	16	150
2009	Wells Gray South	B) Reference
2010	Wells Gray South	B) Reference
2011	Wells Gray South	B) Reference	11.4	164
2012	Wells Gray South	B) Reference
2013	Wells Gray South	B) Reference	15.45454545	109
1988	Groundhog	B) Reference
1989	Groundhog	B) Reference
1990	Groundhog	B) Reference	12.9	87
1991	Groundhog	B) Reference
1992	Groundhog	B) Reference
1993	Groundhog	B) Reference
1994	Groundhog	B) Reference
1995	Groundhog	B) Reference	10.8	37
1996	Groundhog	B) Reference
1997	Groundhog	B) Reference
1998	Groundhog	B) Reference	7.7	14
1999	Groundhog	B) Reference
2000	Groundhog	B) Reference
2001	Groundhog	B) Reference
2002	Groundhog	B) Reference	13.3	16
2003	Groundhog	B) Reference	16.7	19
2004	Groundhog	B) Reference	18.8	19
2005	Groundhog	B) Reference
2006	Groundhog	B) Reference	17.4	23
2007	Groundhog	B) Reference
2008	Groundhog	B) Reference	17.4	23
2009	Groundhog	B) Reference
2010	Groundhog	B) Reference
2011	Groundhog	B) Reference	33.3	11
2012	Groundhog	B) Reference
2013	Groundhog	B) Reference	18.2	12
1988	Columbia North	A) Treatment
1989	Columbia North	A) Treatment
1990	Columbia North	A) Treatment
1991	Columbia North	A) Treatment
1992	Columbia North	A) Treatment
1993	Columbia North	A) Treatment
1994	Columbia North	A) Treatment	19.4	206
1995	Columbia North	A) Treatment
1996	Columbia North	A) Treatment	19.2	167
1997	Columbia North	A) Treatment	11.8	280
1998	Columbia North	A) Treatment
1999	Columbia North	A) Treatment
2000	Columbia North	A) Treatment
2001	Columbia North	A) Treatment
2002	Columbia North	A) Treatment	11.7	145
2003	Columbia North	A) Treatment
2004	Columbia North	A) Treatment	14	129
2005	Columbia North	A) Treatment
2006	Columbia North	A) Treatment	14.3	138
2007	Columbia North	A) Treatment
2008	Columbia North	A) Treatment	12.9	166
2009	Columbia North	A) Treatment
2010	Columbia North	A) Treatment	10.4	130	just to fill in blank for weighitng
2011	Columbia North	A) Treatment	8.9	123
2012	Columbia North	A) Treatment	12.9	130	just to fill in blank for weighitng
2013	Columbia North	A) Treatment	14.2	154
1988	Columbia South	A) Treatment
1989	Columbia South	A) Treatment
1990	Columbia South	A) Treatment
1991	Columbia South	A) Treatment
1992	Columbia South	A) Treatment
1993	Columbia South	A) Treatment
1994	Columbia South	A) Treatment	12.4	114
1995	Columbia South	A) Treatment
1996	Columbia South	A) Treatment	12.35	103
1997	Columbia South	A) Treatment	15.1	93
1998	Columbia South	A) Treatment
1999	Columbia South	A) Treatment
2000	Columbia South	A) Treatment
2001	Columbia South	A) Treatment
2002	Columbia South	A) Treatment	17.2	34
2003	Columbia South	A) Treatment
2004	Columbia South	A) Treatment	15.8	40
2005	Columbia South	A) Treatment
2006	Columbia South	A) Treatment	2.9	29
2007	Columbia South	A) Treatment
2008	Columbia South	A) Treatment	0	20
2009	Columbia South	A) Treatment	15.4	14
2010	Columbia South	A) Treatment
2011	Columbia South	A) Treatment	33.3	7
2012	Columbia South	A) Treatment
2013	Columbia South	A) Treatment	16.7	6
1988	Frisby-Queest	A) Treatment
1989	Frisby-Queest	A) Treatment
1990	Frisby-Queest	A) Treatment
1991	Frisby-Queest	A) Treatment
1992	Frisby-Queest	A) Treatment
1993	Frisby-Queest	A) Treatment
1994	Frisby-Queest	A) Treatment	8.3	36
1995	Frisby-Queest	A) Treatment
1996	Frisby-Queest	A) Treatment	25	20
1997	Frisby-Queest	A) Treatment	11.4	35
1998	Frisby-Queest	A) Treatment
1999	Frisby-Queest	A) Treatment
2000	Frisby-Queest	A) Treatment
2001	Frisby-Queest	A) Treatment
2002	Frisby-Queest	A) Treatment	25	20
2003	Frisby-Queest	A) Treatment
2004	Frisby-Queest	A) Treatment	25	16
2005	Frisby-Queest	A) Treatment
2006	Frisby-Queest	A) Treatment	18.8	16
2007	Frisby-Queest	A) Treatment
2008	Frisby-Queest	A) Treatment	8.3	12
2009	Frisby-Queest	A) Treatment
2010	Frisby-Queest	A) Treatment
2011	Frisby-Queest	A) Treatment	0	10
2012	Frisby-Queest	A) Treatment
2013	Frisby-Queest	A) Treatment	9.1	11
